# Supplementary material for: The Role of miRNA Expression Profile in Sudden Cardiac Death Cases
Source: Genes (Basel). 2023 Oct 17;14(10):1954. doi: 10.3390/genes14101954 (PMC10606010; doi:10.3390/genes14101954)
Supplement: Supplementary file 1 [file genes-14-01954-s001.zip]

Archive with 1 entries (1 files):
- genes-2624727-supplementary.xlsx
