# Supplementary material for: The Role of miRNA Expression Profile in Sudden Cardiac Death Cases
Source: Genes (Basel). 2023 Oct 17;14(10):1954. doi: 10.3390/genes14101954 (PMC10606010; doi:10.3390/genes14101954)
Supplement: Supplementary file 1 [file genes-14-01954-s001.zip › genes-2624727-supplementary.xlsx]

## Sheet: Table 1
Supplementary table 1. List of miRNAs considered in this paper. The most studied miRNAs are put in evidence in different colour, Red for miRNA-133a, Brown for miRNA-208b, Green for miRNA-499a-5p , Blue for miRNA-221, Purple for miRNA-1. Their expression level is studied in blood, as cell-free miRNAs, and in heart tissue, as tissue-expressing miRNAs. n.c. = not calculated
miRNA	Type of miRNA	Expression level compared to controls	Biological material	Diagnosis	p value	Disease	References
miRNA-3113-5p	tissue-expressing	increased level	FFPE tissue	SCD	<0.05	cardiac ischemia	[51]
miRNA-223-3p	tissue-expressing	increased level	FFPE tissue	SCD	<0.05	enhances cardiac fibroblast proliferation that leads to cardiac fibrosis	[51]
miRNA-122	cell-free miRNAs	increased level	blood	cardiac arrest	<0.0001	associated to liver	[57]
miRNA-135a	cell-free miRNAs	increased level	blood	cardiac arrest	0.114	associated to brain	[57]
miRNA-183	cell-free miRNAs	increased level	blood	cardiac arrest	0.007	associated to brain	[57]
miRNA-330-3p	cell-free miRNAs	decreased level	blood	cardiac arrest	0.068	associated to brain	[57]
miRNA-9-5p	cell-free miRNAs	decreased level	blood	cardiac arrest	0.047	associated to brain	[57]
miRNA-9-3p	cell-free miRNAs	increased level	blood	cardiac arrest	0.106	associated to brain	[57]
miRNA-133a-3p	tissue-expressing	increased level	FFPE	SCD	<0.05 -n.c.	atherosclerosis	[51,64]
miRNA-133a	cell-free miRNAs	increased level	blood	cardiac arrest	0.022 - n.c.	associated to brain	[57,64]
miRNA -133b	cell-free miRNAs	increased level	blood	cardiac arrest	0.016	associated to cardiac organ	[57]
miRNA-145	cell-free miRNAs	increased level	blood	cardiac arrest	<0.0001	associated to cardiac organ	[57]
miRNA-208b	tissue-expressing	increased level	fresh cardiac tissue, FFPE tissue	cardiac arrest	0.527 - n.c.	AMI	[44,50]
miRNA-208b	cell-free miRNAs	increased level	blood	cardiac arrest	0.002	associated to cardiac organ	[57]
miRNA-499a-5p	tissue-expressing	increased level	fresh cardiac tissue, FFPE tissue	SCD	<0.05 - 0.019	myocardial damage, AMI	[44,50,51]
miRNA-499-5p	cell-free miRNAs	increased level	blood	cardiac arrest	<0.0001	associated to cardiac organ	[57]
miRNA-663b	cell-free miRNAs	increased level	blood	cardiac arrest	0.004	associated to cardiac organ	[57]
miRNA-200a	cell-free miRNAs	increased level	blood	cardiac arrest	<0.0001	associated to cardiac organ	[57]
miRNA-25	cell-free miRNAs	increased level	blood	cardiac arrest	0.061	associated to fatty acid	[57]
miRNA-29c	cell-free miRNAs	increased level	blood	cardiac arrest	0.0001	associated to fatty acid	[57]
miRNA-34a	cell-free miRNAs	increased level	blood	cardiac arrest	<0.0001	associated to fatty acid	[57]
miRNA-206	cell-free miRNAs	increased level	blood	cardiac arrest	0.005	associated to skeletal muscle	[57]
miRNA-16	cell-free miRNAs	increased level	blood	cardiac arrest	0.037	associated to heme	[57]
miRNA-210	cell-free miRNAs	increased level	blood	cardiac arrest	0.003	associated to heme	[57]
miRNA-451	cell-free miRNAs	increased level	blood	cardiac arrest	0.012	associated to heme	[57]
miRNA-10a	cell-free miRNAs	increased level	blood	cardiac arrest	0.037	unspecific	[57]
miRNA-205	cell-free miRNAs	increased level	blood	cardiac arrest	0.001	unspecific	[57]
miRNA-150-5p	cell-free miRNAs	increased level	blood	SCD	0.0187	AMI	[58]
miRNA-29a-3p	cell-free miRNAs	increased level	blood	SCD	0.0221	AMI	[58]
miRNA-30a-5p	cell-free miRNAs	increased level	blood	SCD	0.0383	AMI	[58]
miRNA-221	cell-free miRNAs	decreased level	blood	SCH , SCD	0.155	unspecific	[57]
miRNA-221	tissue-expressing miRNA	incresed level	fresh heart tissue	SCD	<0.05	SCD with cardiac hypertrophy	[40]
miRNA-1	cell-free miRNA	increased level	blood	SCD	n.d	AMI	[64]
miRNA-1	tissue-expressing	increased level	fresh cardiac tissue, FFPE tissue	SCD	0.257 - n.c.- n.c.	AMI	[44,50,64]
miRNA-4505	exosomal miRNA	increased level	blood	SCD	0.0239	AMI	[61]
miRNA-4743-5p	exosomal miRNA	increased level	blood	SCD	0.0308	AMI	[61]
miRNA-1250-5p	exosomal miRNA	increased level	blood	SCD	0.0281	AMI	[61]
miRNA-6846-5p	exosomal miRNA	increased level	blood	SCD	0.0056	AMI	[61]
miRNA-670-5p	exosomal miRNA	increased level	blood	SCD	0.0498	AMI	[61]
miRNA-6515-5p	exosomal miRNA	increased level	blood	SCD	0.0468	AMI	[61]
miRNA-3187-5p	exosomal miRNA	increased level	blood	SCD	0.0319	AMI	[61]
miRNA-4502	exosomal miRNA	increased level	blood	SCD	0.0169	AMI	[61]
miRNA-296-3p	exosomal miRNA	increased level	blood	SCD	0.045	AMI	[61]
miRNA-6759-5p	exosomal miRNA	increased level	blood	SCD	0.0102	AMI	[61]
miRNA-3613-5p	exosomal miRNA	increased level	blood	SCD	0.047	AMI	[61]
miRNA-6785-5p	exosomal miRNA	increased level	blood	SCD	0.0295	AMI	[61]
miRNA-8075	exosomal miRNA	increased level	blood	SCD	0.0142	AMI	[61]
miRNA-3622b-5p	exosomal miRNA	increased level	blood	SCD	0.0127	AMI	[61]
miRNA-551b-5p	exosomal miRNA	increased level	blood	SCD	0.0114	AMI	[61]
miRNA-1809-5p	exosomal miRNA	increased level	blood	SCD	0.0106	AMI	[61]
miRNA-3613-3p	exosomal miRNA	increased level	blood	SCD	0.0255	AMI	[61]
miRNA-126-3p	exosomal miRNA	increased level	blood	SCD	0.0111	AMI	[61]
miRNA-145-5p	exosomal miRNA	decreased level	blood	SCD	0.002	AMI	[61]
miRNA-4423-3p	exosomal miRNA	decreased level	blood	SCD	0.0455	AMI	[61]
miRNA-5195-3p	exosomal miRNA	decreased level	blood	SCD	0.0278	AMI	[61]
miRNA-8084	exosomal miRNA	decreased level	blood	SCD	0.0378	AMI	[61]
miRNA-143-3p	exosomal miRNA	decreased level	blood	SCD	0.0176	AMI	[61]
miRNA-510-5p	exosomal miRNA	decreased level	blood	SCD	0.0287	AMI	[61]
miRNA-3201	exosomal miRNA	decreased level	blood	SCD	0.0363	AMI	[61]
miRNA-378-3p	exosomal miRNA	decreased level	blood	SCD	0.0279	AMI	[61]
miRNA-8063	exosomal miRNA	decreased level	blood	SCD	0.0316	AMI	[61]
miRNA-1298-3p	exosomal miRNA	decreased level	blood	SCD	0.0284	AMI	[61]
miRNA-6880-5p	exosomal miRNA	decreased level	blood	SCD	0.01	AMI	[61]
miRNA-371a-5p	exosomal miRNA	decreased level	blood	SCD	0.0187	AMI	[61]
miRNA-23b-5p	exosomal miRNA	decreased level	blood	SCD	0.0456	AMI	[61]
miRNA-101-5p	exosomal miRNA	decreased level	blood	SCD	0.0349	AMI	[61]
miRNA-5681a	exosomal miRNA	decreased level	blood	SCD	0.0322	AMI	[61]
miRNA-222-3p	exosomal miRNA	decreased level	blood	SCD	0.0151	AMI	[61]
miRNA -26a	tissue- expressing	increased level	FFPE tissue	SCD	n.c.	SCD, AMI	[64]
